# Supplementary material for: Personality in the chimpanzees of Gombe National Park
Source: Sci Data. 2017 Oct 24;4:170146. doi: 10.1038/sdata.2017.146 (PMC5654364; doi:10.1038/sdata.2017.146)
Supplement: Supplementary file 1 [file sdata2017146-isa1.zip]

Archive with 3 entries (3 files):
- i_Investigation.txt
- s_study_Weiss.txt
- a_assay_Weiss.txt
