# Supplementary material for: Personality in the chimpanzees of Gombe National Park
Source: Sci Data. 2017 Oct 24;4:170146. doi: 10.1038/sdata.2017.146 (PMC5654364; doi:10.1038/sdata.2017.146)
Supplement: Supplementary file 1 [file sdata2017146-isa1.zip › i_Investigation.txt]

# Investigation File generated for Scientific Data with Investigation File Authoring Tool version 0.1.0 on 19/10/2017 - This metadata file is CC0
ONTOLOGY SOURCE REFERENCE
Term Source Name	NCBITAXON	GAZ	OBI	EFO	BAO	ERO
Term Source File	http://data.bioontology.org/ontologies/NCBITAXON	http://data.bioontology.org/ontologies/GAZ	http://data.bioontology.org/ontologies/OBI	http://data.bioontology.org/ontologies/EFO	http://data.bioontology.org/ontologies/BAO	http://data.bioontology.org/ontologies/ERO
Term Source Version	2016AB	$Revision: 1.512 $	2014-08-18		2.0	2013-08-02
Term Source Description	National Center for Biotechnology Information (NCBI) Organismal Classification	Gazetteer	Ontology for Biomedical Investigations	Experimental Factor Ontology	BioAssay Ontology	Eagle-I Research Resource Ontology
INVESTIGATION
Investigation Identifier
Investigation Title
Investigation Description
Investigation Submission Date
Investigation Public Release Date
INVESTIGATION PUBLICATIONS
Investigation PubMed ID
Investigation Publication DOI
Investigation Publication Author List
Investigation Publication Title
Investigation Publication Status
Investigation Publication Status Term Accession Number
Investigation Publication Status Term Source REF
INVESTIGATION CONTACTS
Investigation Person Last Name
Investigation Person Mid Initials
Investigation Person First Name
Investigation Person Address
Investigation Person Phone
Investigation Person Fax
Investigation Person Email
Investigation Person Affiliation
Investigation Person Roles
Investigation Person Roles Term Accession Number
Investigation Person Roles Term Source REF
STUDY
Study Identifier	10.1038/sdata.2017.146
Study Title	Personality in the chimpanzees of Gombe National Park
Study Submission Date	15/02/2017
Study Public Release Date	24/10/2017
Study Description	http://www.nature.com/articles/sdata2017146#abstract
Study File Name	s_study_Weiss.txt
Comment[Subject Keywords]	///;/
Comment[Manuscript Licence]	CC BY-4.0
Comment[Experimental Metadata Licence]	CC0
Comment[Supplementary Information File Name]		Supplementary Information
Comment[Supplementary Information File Type]	x-zip-compressed	pdf
Comment[Supplementary Information File URL]	http://www.nature.com/articles/sdata2017146#supplementary-information	http://www.nature.com/articles/sdata2017146#supplementary-information
Comment[Data Repository]	Open Science Framework
Comment[Data Record Accession]	doi:10.17605/OSF.IO/S7D9D
Comment[Data Record URI]	http://doi.org/10.17605/OSF.IO/S7D9D
STUDY DESIGN DESCRIPTORS
Study Design Type	observation design	time series design
Study Design Type Term Accession Number	OBI:0300311	OBI:0500020
Study Design Type Term Source REF	OBI	OBI
STUDY PUBLICATIONS
Study PubMed ID
Study Publication DOI
Study Publication Author List
Study Publication Title
Study Publication Status
Study Publication Status Term Accession Number
Study Publication Status Term Source REF
STUDY FACTORS
Study Factor Name	community
Study Factor Type	animal group
Study Factor Type Term Accession Number	""
Study Factor Type Term Source REF	""
STUDY ASSAYS
Study Assay Measurement Type	personality
Study Assay Measurement Type Term Accession Number	http://www.ebi.ac.uk/efo/EFO_0003947
Study Assay Measurement Type Term Source REF	EFO
Study Assay Technology Type	visual observation method
Study Assay Technology Type Term Accession Number	BAO:0050002
Study Assay Technology Type Term Source REF	BAO
Study Assay Technology Platform	""
Study Assay File Name	a_assay_Weiss.txt
STUDY PROTOCOLS
Study Protocol Name	Site and Communities	Chimpanzees	Ratings	Ratings - Data aggregation
Study Protocol Type	selection	protocol	data collection method	data transformation
Study Protocol Type Term Accession Number	OBI:0001928	OBI:0000272	ERO:0001932	OBI:0200000
Study Protocol Type Term Source REF	OBI	OBI	ERO	OBI
Study Protocol Description				
Study Protocol URI	""	""	""	""
Study Protocol Version				
Study Protocol Parameters Name	""	""	""	""
Study Protocol Parameters Name Term Accession Number	""	""	""	""
Study Protocol Parameters Name Term Source REF	""	""	""	""
Study Protocol Components Name	""	""	""	""
Study Protocol Components Type	""	""	""	""
Study Protocol Components Type Term Accession Number	""	""	""	""
Study Protocol Components Type Term Source REF	""	""	""	""
STUDY CONTACTS
Study Person Last Name	Weiss	Wilson	Collins	Mjungu	Kamenya	Foerster	Pusey
Study Person First Name	Alexander	Michael L.	D. Anthony	Deus	Shadrack	Steffen	Anne E.
Study Person Mid Initials							
Study Person Email	alex.weiss@ed.ac.uk	""	""	""	""	""	""
Study Person Phone							
Study Person Fax							
Study Person Address							
Study Person Affiliation	National Evolutionary Synthesis Center, Durham, NC 27705, USA	Department of Anthropology, University of Minnesota, Minneapolis, MN 55455, USA	Gombe Stream Research Centre, The Jane Goodall Institute, P.O. Box 185, Kigoma, Tanzania	Gombe Stream Research Centre, The Jane Goodall Institute, P.O. Box 185, Kigoma, Tanzania	Gombe Stream Research Centre, The Jane Goodall Institute, P.O. Box 185, Kigoma, Tanzania	Evolutionary Anthropology, Duke University, Durham, NC 27708, USA	Evolutionary Anthropology, Duke University, Durham, NC 27708, USA
Study Person Roles							
Study Person Roles Term Accession Number							
Study Person Roles Term Source REF							
Comment[Study Person ORCID]	0000-0002-9125-1555	0000-0003-3073-4518					
Comment[Funder]							
Comment[FundRef ID]							
Comment[Funder Term Source REF]							
Comment[Grant Identifier]							
