# Supplementary material for: Personality in the chimpanzees of Gombe National Park
Source: Sci Data. 2017 Oct 24;4:170146. doi: 10.1038/sdata.2017.146 (PMC5654364; doi:10.1038/sdata.2017.146)
Supplement: Supplementary file 1 [file sdata2017146-isa1.zip › s_study_Weiss.txt]

Source Name	Characteristics[organism]	Term Source REF	Term Accession Number	Characteristics[geographical location]	Term Source REF	Term Accession Number	Protocol REF	Protocol REF	Sample Name	Factor Value[community]
Gombe National Park	Pan troglodytes schweinfurthii	NCBITAXON	NCBITaxon:37010	Gombe Stream National Park	GAZ	GAZ:00076697	Site and Communities	Chimpanzees	personality ratings	Mitumba; Kasekela
