# Supplementary material for: Personality in the chimpanzees of Gombe National Park
Source: Sci Data. 2017 Oct 24;4:170146. doi: 10.1038/sdata.2017.146 (PMC5654364; doi:10.1038/sdata.2017.146)
Supplement: Supplementary file 1 [file sdata2017146-isa1.zip › a_assay_Weiss.txt]

Sample Name	Protocol REF	Assay Name	Raw Data File	Comment[Data Repository]	Comment[Data Record Accession]	Comment[Data Record URI]	Protocol REF	Derived Data File	Comment[Data Repository]	Comment[Data Record Accession]	Comment[Data Record URI]	Factor Value[community]
personality ratings	Ratings	chimpanzee ratings	gombe_460.csv	Open Science Framework	doi:10.17605/OSF.IO/S7D9D	http://doi.org/10.17605/OSF.IO/S7D9D	Ratings - Data aggregation	gombe_128.csv	Open Science Framework	doi:10.17605/OSF.IO/S7D9D	http://doi.org/10.17605/OSF.IO/S7D9D	Mitumba; Kasekela
